# Supplementary material for: From Structure to Function: Analysis of the First Monomeric Pyridoxal-5′-Phosphate-Dependent Transaminase from the Bacterium Desulfobacula toluolica
Source: Biomolecules. 2024 Dec 12;14(12):1591. doi: 10.3390/biom14121591 (PMC11673721; doi:10.3390/biom14121591)
Supplement: Supplementary file 1 [file biomolecules-14-01591-s001.zip]

Archive with 1 entries (1 files):
- biomolecules-3328127-supplementary.pdf
